# Supplementary material for: Unlocking Potential: A Comprehensive Overview of Cell Culture Banks and Their Impact on Biomedical Research
Source: Cells. 2024 Nov 10;13(22):1861. doi: 10.3390/cells13221861 (PMC11593027; doi:10.3390/cells13221861)
Supplement: Supplementary file 1 [file cells-13-01861-s001.zip]

Archive with 1 entries (1 files):
- cells-3291592-supplementary.pdf
